# Supplementary material for: Expert Consensus on the Nutrition Care Process in Guatemalan Hospitals: Findings from a Delphi Study of nutritionDay 2022 Participants
Source: Nutrients. 2025 Sep 30;17(19):3110. doi: 10.3390/nu17193110 (PMC12525630; doi:10.3390/nu17193110)
Supplement: Supplementary file 1 [file nutrients-17-03110-s001.zip]

Archive with 1 entries (1 files):
- nutrients-3866145-supplementary.pdf
